# Supplementary material for: High and Low Doses of Ionizing Radiation Induce Different Secretome Profiles in a Human Skin Model
Source: PLoS One. 2014 Mar 18;9(3):e92332. doi: 10.1371/journal.pone.0092332 (PMC3958549; doi:10.1371/journal.pone.0092332)
Supplement: Table S1 — Statistically significant proteins secreted into the medium by a full thickness skin tissue model at different doses (3, 10 and 200 cGy) of X-rays when compared with sham controls (0 cGy). Raw data of protein abundance were log2 transformed, as represented by the average of each irradiated group. Fold changes between treatment and sham groups were represented as group differences. Dunnet adjusted T-test was used to assess the statistical significance of the change. P values <0.05 were deemed statistically significant. Dunnet trend: 0, no significant change; 1, upregulation with statistical significance; -1, downregulation with statistical significance. Trend: general trend of the average abundance of proteins with increasing radiation dose; down, downregulation with increasing dose; up, upregulation with increasing dose; ∧, 10 cGy group had the highest abundance; V, 10 cGy group had the lowest abundance. Protein name and their subcellular location were derived from Uniprot. (XLSX) [file pone.0092332.s001.xlsx]

## Sheet: Table S1
	Group Averages (log)				Group Differences (log)			DUNNETT Adjusted P-Values			DUNNETT TRENDS
PROTEIN	0	3	10	200	3 vs. 0	10 vs. 0	200 vs. 0	3 vs. 0	10 vs. 0	200 vs. 0	3 vs. 0	10 vs. 0	200 vs. 0	TREND	SUBCELLULAR LOCATION	ProteinDescription
1433B_HUMAN	26.6194	26.7581	26.5099	25.5379	0.138749	-0.109446	-1.08148	0.962184	0.980616	0.0115449	0	0	-1	down	cytoplasm	14-3-3 protein beta/alpha
1433E_HUMAN	26.5389	26.4647	26.323	25.3252	-0.0742046	-0.215859	-1.21362	0.994403	0.889592	0.00604681	0	0	-1	down	cytoplasm	14-3-3 protein epsilon
1433F_HUMAN	26.7526	26.7923	26.5645	25.7899	0.0396885	-0.18814	-0.962716	0.998405	0.870502	0.00790162	0	0	-1	down	cytoplasm	14-3-3 protein eta
1433G_HUMAN	26.641	26.7844	26.5572	25.7603	0.143419	-0.0837633	-0.880673	0.900247	0.976874	0.00384485	0	0	-1	down	cytoplasm	14-3-3 protein gamma
1433S_HUMAN	23.7464	23.8097	23.4504	22.576	0.0632728	-0.295943	-1.17034	0.996981	0.791357	0.0125501	0	0	-1	down	secreted	14-3-3 protein sigma
1433T_HUMAN	26.7969	26.8264	26.4672	25.5588	0.0295169	-0.329743	-1.23811	0.999624	0.698955	0.00444956	0	0	-1	down	cytoplasm	14-3-3 protein theta
1433Z_HUMAN	26.7319	26.8	26.5879	25.8158	0.0680961	-0.14405	-0.916066	0.991817	0.932382	0.0106352	0	0	-1	down	cytoplasm	14-3-3 protein zeta/delta
1A01_HUMAN	24.5637	25.081	25.182	24.8989	0.51734	0.618288	0.335239	0.0239453	0.00581665	0.197605	1	1	0	^	membrane	HLA class I histocompatibility antigen, A-1 alpha chain
1A02_HUMAN	22.0653	22.7273	22.9568	22.3618	0.661993	0.891464	0.296437	0.149113	0.0345805	0.736106	0	1	0	^	membrane	HLA class I histocompatibility antigen, A-2 alpha chain
1B40_HUMAN	26.6898	26.9258	26.9124	26.1183	0.23601	0.22259	-0.571538	0.608608	0.648925	0.0436876	0	0	-1	down	membrane	HLA class I histocompatibility antigen, B-40 alpha chain
1B73_HUMAN	22.0653	22.646	22.9863	22.3618	0.580656	0.920991	0.296437	0.224415	0.026167	0.730208	0	1	0	^	membrane	HLA class I histocompatibility antigen, B-73 alpha chain
A4_HUMAN	24.2055	24.6158	24.9325	24.8244	0.410254	0.726963	0.618878	0.209734	0.00968232	0.03148	0	1	1	^	membrane	Amyloid beta A4 protein
ACTBM_HUMAN	27.2895	27.1882	26.7249	27.1466	-0.101286	-0.564604	-0.142926	0.940648	0.038182	0.856166	0	-1	0	V	cytoplasm	Beta-actin-like protein 3
ACTN1_HUMAN	24.4452	24.6019	24.354	23.7027	0.156685	-0.0912065	-0.742516	0.832838	0.958807	0.006123	0	0	-1	down	cytoplasm	Alpha-actinin-1
ACTN2_HUMAN	24.5189	24.5582	24.2558	23.6297	0.0392621	-0.263171	-0.889206	0.996838	0.559486	0.00161531	0	0	-1	down	cytoplasm	Alpha-actinin-2
ACTN4_HUMAN	25.1195	25.1878	24.9273	24.4404	0.068319	-0.192151	-0.679077	0.981425	0.73255	0.0124064	0	0	-1	down	cytoplasm	Alpha-actinin-4
ADAM9_HUMAN	21.2309	22.0836	21.8681	20.8875	0.852713	0.637195	-0.343404	0.0454441	0.171382	0.643624	1	0	0	down	secreted	Disintegrin and metalloproteinase domain-containing protein 9
ADML_HUMAN	23.7527	24.0319	24.1239	24.3456	0.279203	0.371139	0.59285	0.471688	0.251543	0.0321848	0	0	1	up	secreted	ADM
AGRIN_HUMAN	20.9545	20.547	20.9106	20.0682	-0.407468	-0.0438793	-0.88633	0.335554	0.997359	0.0178951	0	0	-1	^	secreted	Agrin
ALDOC_HUMAN	25.9895	25.911	25.6511	25.4151	-0.0785938	-0.338428	-0.574451	0.952649	0.184729	0.0100241	0	0	-1	down	cytosol	Fructose-bisphosphate aldolase C
AMPN_HUMAN	21.8033	21.5088	21.2692	20.3323	-0.294438	-0.534073	-1.47093	0.752287	0.32603	0.000968291	0	0	-1	down	cytoplasm	Aminopeptidase N
ANGT_HUMAN	22.1845	22.3744	22.3453	21.2948	0.189829	0.160787	-0.889738	0.768555	0.84189	0.00209671	0	0	-1	down	secreted	Angiotensinogen
CAD13_HUMAN	21.7723	21.6898	21.6013	20.8108	-0.082447	-0.170981	-0.961504	0.98952	0.919759	0.0348951	0	0	-1	down	membrane	Cadherin-13
CALR_HUMAN	25.2097	25.4806	25.1701	23.5232	0.270941	-0.0395228	-1.68649	0.871732	0.999475	0.00115231	0	0	-1	down	secreted	Calreticulin
CALU_HUMAN	23.1092	23.0979	22.7251	22.269	-0.0112748	-0.384108	-0.840136	0.999962	0.444634	0.0244615	0	0	-1	down	secreted	Calumenin
CATD_HUMAN	24.3696	24.5321	24.3882	23.819	0.162527	0.0186897	-0.550594	0.774808	0.999472	0.0298138	0	0	-1	down	secreted	Cathepsin D
CATL1_HUMAN	23.6296	23.763	23.4998	22.7648	0.133393	-0.129821	-0.864801	0.962677	0.96539	0.042689	0	0	-1	down	lysosome	Cathepsin L1
CBPE_HUMAN	22.1683	22.6494	22.7548	22.7885	0.481092	0.586449	0.620195	0.0346425	0.00804356	0.00486528	1	1	1	up	secreted	Carboxypeptidase E
CD109_HUMAN	22.4012	22.6326	22.2948	21.7491	0.231459	-0.106407	-0.652129	0.650309	0.944789	0.0285083	0	0	-1	down	membrane	CD109 antigen
CD99_HUMAN	22.6371	22.6728	22.7437	21.7857	0.0356686	0.10655	-0.851411	0.99814	0.955802	0.00870243	0	0	-1	^	membrane	CD99 antigen
CILP1_HUMAN	23.7471	23.737	23.4875	22.9663	-0.0101496	-0.259635	-0.780803	0.999959	0.6431	0.0141831	0	0	-1	down	secreted	Cartilage intermediate layer protein 1
CMGA_HUMAN	28.3264	28.3871	28.1955	27.8087	0.0607267	-0.130916	-0.517729	0.968885	0.776826	0.00983336	0	0	-1	down	secreted	Chromogranin-A
CO6A1_HUMAN	27.7526	27.9446	27.5735	26.9219	0.19198	-0.179133	-0.830719	0.857677	0.880005	0.0216412	0	0	-1	down	secreted	Collagen alpha-1(VI) chain
CO6A3_HUMAN	26.8773	27.0592	26.8663	26.1935	0.181947	-0.0109418	-0.683828	0.618707	0.999835	0.00122468	0	0	-1	down	secreted	Collagen alpha-3(VI) chain
COCA1_HUMAN	23.191	23.3559	23.0651	22.3727	0.164868	-0.125937	-0.818385	0.665625	0.811793	7.69281e-05	0	0	-1	down	secreted	Collagen alpha-1(XII) chain
COF1_HUMAN	23.3153	23.3568	22.9817	21.9251	0.0415338	-0.333603	-1.39014	0.998141	0.558165	0.000106779	0	0	-1	down	cytoplasm	Cofilin-1
CRK_HUMAN	23.3506	23.5072	23.3975	22.5681	0.156553	0.0468569	-0.782492	0.815454	0.99306	0.00241896	0	0	-1	down	cytoplasm	Adapter molecule crk
CSF1_HUMAN	22.3163	22.3001	22.387	21.4697	-0.0162595	0.0706748	-0.846609	0.999696	0.976928	0.00095542	0	0	-1	^	membrane	Macrophage colony-stimulating factor 1
CYTA_HUMAN	24.1757	24.3885	24.4501	23.1777	0.212783	0.274367	-0.998018	0.90929	0.829734	0.0466257	0	0	-1	^	cytoplasm	Cystatin-A
DAG1_HUMAN	24.0781	24.2616	24.0244	23.5091	0.183451	-0.0537257	-0.569037	0.652743	0.984544	0.0124648	0	0	-1	down	secreted	Dystroglycan
DENR_HUMAN	23.2708	23.4565	23.3358	22.6765	0.18569	0.0649956	-0.594335	0.612533	0.969734	0.0088121	0	0	-1	down	Unknown	Density-regulated protein
EF2_HUMAN	21.1567	21.2572	21.1477	20.4422	0.10046	-0.00897054	-0.714472	0.957777	0.999966	0.029232	0	0	-1	down	cytoplasm	Elongation factor 2
EMIL1_HUMAN	21.5915	21.881	21.7264	20.89	0.289478	0.134895	-0.701452	0.565383	0.921223	0.0404605	0	0	-1	down	secreted	EMILIN-1
ERP29_HUMAN	25.3	25.6481	25.5665	25.4579	0.348115	0.266498	0.15791	0.00736155	0.0491926	0.345838	1	1	0	down	Endoplasmic reticulum lumen	Endoplasmic reticulum resident protein 29
FINC_HUMAN	25.651	26.1755	25.9476	25.8397	0.524507	0.296584	0.188742	0.000241602	0.0477963	0.28739	1	1	0	down	secreted	Fibronectin
FKB1A_HUMAN	23.7408	23.9213	23.9048	22.9446	0.180533	0.164027	-0.796117	0.831015	0.865841	0.0109061	0	0	-1	down	cytoplasm	Peptidyl-prolyl cis-trans isomerase FKBP1A
FKBP2_HUMAN	23.6773	23.6628	23.5819	22.9387	-0.0144378	-0.0953557	-0.738544	0.999912	0.976647	0.0454937	0	0	-1	down	Endoplasmic reticulum membrane	Peptidyl-prolyl cis-trans isomerase FKBP2
FKBP3_HUMAN	22.8284	23.014	22.7553	22.1055	0.185663	-0.0730977	-0.722908	0.853804	0.98842	0.0455032	0	0	-1	down	Nucleus	Peptidyl-prolyl cis-trans isomerase FKBP3
FLNA_HUMAN	23.9101	24.0664	23.9794	23.1822	0.156232	0.0692644	-0.72798	0.772585	0.971933	0.00191099	0	0	-1	down	cytoplasm	Filamin-A
FRIL_HUMAN	25.8945	25.9069	25.7607	24.9257	0.0124361	-0.133765	-0.968793	0.999923	0.921481	0.00182022	0	0	-1	down	cytosol	Ferritin light chain
GCSH_HUMAN	23.1008	22.4309	22.2691	22.0316	-0.669896	-0.831695	-1.06927	0.200373	0.0768436	0.0195865	0	0	-1	down	Mitochondrion	Glycine cleavage system H protein, mitochondrial
GDIB_HUMAN	23.0896	23.207	22.9731	22.3966	0.117374	-0.11654	-0.693051	0.937082	0.938273	0.0227963	0	0	-1	down	cytoplasm	Rab GDP dissociation inhibitor beta
GFAP_HUMAN	23.2741	23.4958	23.5954	23.4114	0.221739	0.321306	0.137383	0.160847	0.0244759	0.514711	0	1	0	^	cytoplasm	Glial fibrillary acidic protein
GRP78_HUMAN	24.9248	25.0533	24.7784	24.0799	0.128498	-0.146377	-0.844925	0.908708	0.873054	0.00273932	0	0	-1	down	Endoplasmic reticulum lumen	78 kDa glucose-regulated protein
HDGF_HUMAN	22.5474	22.9525	23.1169	23.0123	0.405061	0.569516	0.464932	0.182802	0.037623	0.107522	0	1	0	^	cytoplasm	Hepatoma-derived growth factor
HS71L_HUMAN	26.5122	26.5577	26.378	25.6596	0.0454777	-0.134215	-0.852635	0.993767	0.87454	0.00100891	0	0	-1	down	mitochondrial matrix	Heat shock 70 kDa protein 1-like
HS74L_HUMAN	23.2154	23.3714	23.0456	22.3667	0.156015	-0.169816	-0.848746	0.868925	0.839047	0.00533701	0	0	-1	down	cytoplasm	Heat shock 70 kDa protein 4L
HS90A_HUMAN	22.936	23.5757	23.6295	23.6939	0.639715	0.693533	0.757941	0.105334	0.0721552	0.0446214	0	0	1	up	cytoplasm	Heat shock protein HSP 90-alpha
HSP71_HUMAN	22.3154	22.446	22.18	21.519	0.130666	-0.135372	-0.796421	0.915785	0.907693	0.00753456	0	0	-1	down	mitochondrial matrix	Heat shock 70 kDa protein 1A/1B
HSP72_HUMAN	26.489	26.5533	26.3307	25.5962	0.0643122	-0.158298	-0.892772	0.986362	0.844722	0.00144814	0	0	-1	down	membrane	Heat shock-related 70 kDa protein 2
HSP74_HUMAN	23.2827	23.4296	23.2107	22.3105	0.146936	-0.0719192	-0.972161	0.833912	0.974825	0.000181508	0	0	-1	down	cytoplasm	Heat shock 70 kDa protein 4
HSP76_HUMAN	25.7956	25.8084	25.4935	25.0638	0.012775	-0.302094	-0.73174	0.999934	0.584221	0.0406574	0	0	-1	down	Unknown	Heat shock 70 kDa protein 6
HSP7C_HUMAN	23.6674	23.8501	23.6492	23.0526	0.182755	-0.0181467	-0.61477	0.628222	0.99929	0.00449929	0	0	-1	down	cytoplasm	Heat shock cognate 71 kDa protein
HYI_HUMAN	21.5434	21.9568	22.1431	21.6452	0.413409	0.599651	0.101761	0.176461	0.0289466	0.942487	0	1	0	^	Unknown	Putative hydroxypyruvate isomerase
HYOU1_HUMAN	23.615	23.6386	23.4277	22.8978	0.0236344	-0.187238	-0.717141	0.998797	0.670279	0.00230809	0	0	-1	down	Endoplasmic reticulum lumen	Hypoxia up-regulated protein 1
ISK5_HUMAN	26.2126	26.3811	26.4523	26.7423	0.168448	0.239617	0.52964	0.75835	0.526666	0.0388933	0	0	1	up	secreted	Serine protease inhibitor Kazal-type 5
K1C10_HUMAN	24.5069	24.009	23.7411	23.1311	-0.497845	-0.765759	-1.37579	0.374892	0.0951466	0.00108667	0	0	-1	down	cytoplasm	Keratin, type I cytoskeletal 10
K22E_HUMAN	25.4284	25.0465	24.7895	23.6311	-0.381868	-0.638878	-1.79733	0.75011	0.386717	0.00105063	0	0	-1	down	keratin filament	Keratin, type II cytoskeletal 2 epidermal
K2C1B_HUMAN	25.066	25.0874	24.9284	23.6441	0.0214249	-0.137622	-1.42194	0.99988	0.971013	0.00256618	0	0	-1	down	keratin filament	Keratin, type II cytoskeletal 1b
K2C1_HUMAN	25.1774	25.1295	24.7734	23.6343	-0.0479041	-0.403988	-1.54311	0.999098	0.69182	0.00336331	0	0	-1	down	membrane	Keratin, type II cytoskeletal 1
KLK5_HUMAN	29.9598	30.2179	30.3253	30.2664	0.258114	0.365487	0.306633	0.0769058	0.00762382	0.0288396	0	1	1	^	secreted	Kallikrein-5
LAMB1_HUMAN	23.5894	23.8236	23.4534	22.7529	0.234227	-0.136014	-0.836502	0.663755	0.903021	0.00421276	0	0	-1	down	secreted	Laminin subunit beta-1
LAMC1_HUMAN	22.9664	23.084	22.8489	21.9194	0.117569	-0.117556	-1.04702	0.920776	0.920798	0.000127763	0	0	-1	down	secreted	Laminin subunit gamma-1
MAP1B_HUMAN	23.0717	23.3606	23.3701	22.3751	0.288928	0.298491	-0.696544	0.571871	0.547533	0.0439184	0	0	-1	^	cytoplasm	Microtubule-associated protein 1B
MK01_HUMAN	25.0168	24.3028	23.8131	23.324	-0.713955	-1.20364	-1.69275	0.435674	0.0716462	0.0173068	0	0	-1	down	cytoplasm	Mitogen-activated protein kinase 1
MYP2_HUMAN	24.3824	24.2733	23.9315	23.79	-0.109046	-0.450875	-0.592342	0.903576	0.0719344	0.0126819	0	0	-1	down	cytoplasm	Myelin P2 protein
NID1_HUMAN	25.2785	25.6402	25.5552	25.7362	0.361687	0.276614	0.457684	0.106676	0.27024	0.0303184	0	0	1	V	secreted	Nidogen-1
NID2_HUMAN	23.2261	23.5092	23.2369	22.2443	0.28307	0.010817	-0.981821	0.646078	0.999962	0.00431529	0	0	-1	down	secreted	Nidogen-2
NUCB1_HUMAN	25.969	26.1043	25.9798	25.3802	0.135257	0.0107781	-0.58883	0.820302	0.999869	0.00977308	0	0	-1	down	Golgi apparatus	Nucleobindin-1
ODO2_HUMAN	23.7505	23.6142	23.8477	22.8409	-0.136294	0.0972222	-0.909629	0.927508	0.97124	0.00846578	0	0	-1	^	Mitochondrion	Dihydrolipoyllysine-residue succinyltransferase component of 2-oxoglutarate dehydrogenase complex, mitochondrial
PARK7_HUMAN	26.8517	26.9363	26.7823	26.3892	0.0845898	-0.0694189	-0.462515	0.843526	0.904245	0.0019638	0	0	-1	down	cytoplasm	Protein DJ-1
PCOC1_HUMAN	25.0404	25.3124	24.9986	24.0889	0.27199	-0.0418526	-0.951518	0.554707	0.996469	0.00101187	0	0	-1	down	secreted	Procollagen C-endopeptidase enhancer 1
PDIA1_HUMAN	24.8601	25.0089	24.6712	23.8017	0.148805	-0.188899	-1.05847	0.94834	0.902867	0.00963686	0	0	-1	down	Endoplasmic reticulum lumen	Protein disulfide-isomerase
PDIA3_HUMAN	26.52	26.5428	26.3182	25.7094	0.0227547	-0.201871	-0.810635	0.999112	0.662999	0.0012148	0	0	-1	down	Endoplasmic reticulum lumen	Protein disulfide-isomerase A3
PEDF_HUMAN	27.0027	27.1869	26.9829	26.3439	0.184207	-0.0197651	-0.658729	0.699671	0.999356	0.00703111	0	0	-1	down	secreted	Pigment epithelium-derived factor
PGAM1_HUMAN	28.2827	28.3477	28.3552	27.8677	0.0650079	0.0725203	-0.41502	0.950967	0.934134	0.0251181	0	0	-1	^	cytosol	Phosphoglycerate mutase 1
PGAM2_HUMAN	27.3001	27.328	27.3216	28.2867	0.0278445	0.0214715	0.986507	0.999698	0.999861	0.03037	0	0	1	V	cytosol	Phosphoglycerate mutase 2
PGBM_HUMAN	25.3727	25.4756	25.2602	24.9142	0.102883	-0.112517	-0.458452	0.853982	0.819405	0.0161992	0	0	-1	down	secreted	Basement membrane-specific heparan sulfate proteoglycan core protein
PGS2_HUMAN	24.107	24.9062	24.8146	25.0707	0.799238	0.707605	0.963711	0.0772697	0.132348	0.0262987	0	0	1	V	secreted	Decorin
PIMT_HUMAN	24.1716	24.1745	23.8585	23.3622	0.00288307	-0.31313	-0.809419	0.999999	0.464875	0.00681637	0	0	-1	down	cytoplasm	Protein-L-isoaspartate(D-aspartate) O-methyltransferase
PLOD1_HUMAN	24.1805	24.2257	24.1996	23.0884	0.0451753	0.0191183	-1.09211	0.997559	0.999812	0.00259386	0	0	-1	down	Endoplasmic reticulum lumen	Procollagen-lysine,2-oxoglutarate 5-dioxygenase 1
PLSL_HUMAN	24.4863	24.5499	24.4372	23.7742	0.0636079	-0.0490179	-0.71209	0.972758	0.987059	0.00106069	0	0	-1	down	cytoplasm	Plastin-2
PLST_HUMAN	23.9597	24.0019	23.8426	23.3334	0.0422475	-0.117093	-0.626329	0.993909	0.894921	0.0109592	0	0	-1	down	cytoplasm	Plastin-3
POSTN_HUMAN	24.9265	24.8997	24.7397	24.0152	-0.0268168	-0.186815	-0.9113	0.998508	0.705198	0.000246382	0	0	-1	down	secreted	Periostin
POTEF_HUMAN	27.2895	27.1882	26.7249	27.1466	-0.101286	-0.564604	-0.142926	0.940648	0.038182	0.856166	0	-1	0	V	Unknown	POTE ankyrin domain family member F
PPIA_HUMAN	24.6271	25.0093	24.8567	24.892	0.382236	0.229597	0.264975	0.0233066	0.246345	0.154135	1	0	0	V	secreted	Peptidyl-prolyl cis-trans isomerase A
PROF1_HUMAN	25.5935	25.7249	25.3111	24.4806	0.131449	-0.282382	-1.11284	0.926404	0.584069	0.000378318	0	0	-1	down	cytoplasm	Profilin-1
PROF2_HUMAN	23.4188	23.3443	23.7096	22.3304	-0.0745815	0.290791	-1.08846	0.994719	0.787592	0.0249986	0	0	-1	^	cytoplasm	Profilin-2
PSA7L_HUMAN	23.7061	23.6589	23.5857	23.0083	-0.0471808	-0.120386	-0.69778	0.989598	0.864938	0.00201551	0	0	-1	down	cytoplasm	Proteasome subunit alpha type-7-like
PSA_HUMAN	22.898	22.8277	22.5138	22.2185	-0.0702975	-0.384206	-0.679473	0.97701	0.197388	0.0101454	0	0	-1	down	cytoplasm	Puromycin-sensitive aminopeptidase
PSB1_HUMAN	23.759	24.0643	23.9832	24.2354	0.305265	0.22416	0.476409	0.256263	0.49583	0.0387492	0	0	1	V	cytoplasm	Proteasome subunit beta type-1
PSME2_HUMAN	21.2968	21.2692	21.6442	22.7161	-0.0276004	0.347375	1.41927	0.999856	0.80539	0.0177014	0	0	1	up	cytosol	Proteasome activator complex subunit 2
PTK7_HUMAN	23.6148	23.8417	23.5294	22.7006	0.22685	-0.0854455	-0.914219	0.672344	0.970962	0.0013739	0	0	-1	down	membrane	Tyrosine-protein kinase-like 7
RB11A_HUMAN	22.5473	22.6304	21.8202	21.7574	0.0831678	-0.727122	-0.789835	0.985193	0.0380505	0.0305749	0	-1	-1	down	membrane	Ras-related protein Rab-11A
ROA2_HUMAN	24.5265	24.2981	24.262	23.5089	-0.228341	-0.264486	-1.0176	0.639107	0.532653	0.000206595	0	0	-1	down	cytoplasm	Heterogeneous nuclear ribonucleoproteins A2/B1
RS28_HUMAN	23.6866	23.6913	23.576	22.815	0.00468569	-0.110536	-0.871537	0.999996	0.950664	0.00550835	0	0	-1	down	Unknown	40S ribosomal protein S28
S10A7_HUMAN	24.8626	25.0922	24.8325	23.9413	0.229627	-0.0301018	-0.921299	0.79406	0.999307	0.0117145	0	0	-1	down	secreted	Protein S100-A7
S10AB_HUMAN	22.9305	23.2778	22.979	22.1857	0.34723	0.0484506	-0.74484	0.510353	0.99686	0.0410069	0	0	-1	down	cytoplasm	Protein S100-A11
SBSN_HUMAN	22.0756	22.5029	22.511	22.8611	0.427267	0.435399	0.785533	0.314029	0.299711	0.0221173	0	0	1	up	secreted	Suprabasin
SCG3_HUMAN	26.223	25.9775	25.5741	25.2666	-0.245524	-0.648847	-0.95637	0.609928	0.025499	0.000691857	0	-1	-1	down	secreted	Secretogranin-3
SDC1_HUMAN	25.9935	25.9113	25.6355	25.124	-0.0822314	-0.358069	-0.869538	0.970173	0.292571	0.00140865	0	0	-1	down	secreted	Syndecan-1
SH3L3_HUMAN	25.4075	25.4515	25.0402	24.4698	0.0439726	-0.367354	-0.937681	0.997973	0.506014	0.0117954	0	0	-1	down	cytoplasm	SH3 domain-binding glutamic acid-rich-like protein 3
SODE_HUMAN	21.8628	22.2262	22.5676	22.0926	0.363347	0.704838	0.229833	0.426019	0.045378	0.769769	0	1	0	^	secreted	Extracellular superoxide dismutase [Cu-Zn]
SPB7_HUMAN	23.8492	23.8731	23.6918	22.964	0.0239107	-0.157402	-0.885231	0.999598	0.907692	0.0110018	0	0	-1	down	cytoplasm	Serpin B7
SPON1_HUMAN	23.5962	24.0813	23.9123	23.4427	0.485147	0.316135	-0.153477	0.0182618	0.170255	0.696888	1	0	0	down	secreted	Spondin-1
SRPX_HUMAN	23.1724	23.2601	23.0581	22.4461	0.0876811	-0.114258	-0.726308	0.973473	0.944797	0.0222734	0	0	-1	down	membrane	Sushi repeat-containing protein SRPX
TAGL2_HUMAN	24.3426	24.4579	24.4039	23.6388	0.115262	0.0612127	-0.70383	0.900126	0.982341	0.00404033	0	0	-1	down	Unknown	Transgelin-2
TAGL_HUMAN	29.104	29.1837	28.9199	28.353	0.0796708	-0.184066	-0.750994	0.985556	0.860193	0.0336036	0	0	-1	down	cytoplasm	Transgelin
TARSH_HUMAN	24.1665	24.1867	23.5073	23.8114	0.0201402	-0.659202	-0.355173	0.998902	0.00141312	0.121008	0	-1	0	V	secreted	Target of Nesh-SH3
TCO1_HUMAN	22.2951	21.7394	21.8116	21.0911	-0.555703	-0.483446	-1.20396	0.364387	0.454705	0.0106801	0	0	-1	^	secreted	Transcobalamin-1
TENA_HUMAN	26.4063	26.687	26.2752	25.7181	0.28069	-0.131113	-0.6882	0.443922	0.881271	0.00857218	0	0	-1	down	secreted	Tenascin
TKT_HUMAN	22.1775	22.1175	21.6352	21.3802	-0.0600243	-0.54229	-0.797254	0.994756	0.201779	0.0457608	0	0	-1	down	cytosol	Transketolase
TPM1_HUMAN	27.5225	27.9991	28.0424	28.1563	0.476601	0.519886	0.63372	0.105375	0.0699823	0.021288	0	0	1	up	cytoplasm	Tropomyosin alpha-1 chain
TPM2_HUMAN	26.3553	26.8085	26.8721	26.8	0.453258	0.516839	0.444751	0.00876484	0.00255668	0.0102656	1	1	1	^	cytoplasm	Tropomyosin beta chain
TPM3L_HUMAN	24.5257	24.8123	24.7583	24.4871	0.286565	0.23262	-0.0386739	0.0485244	0.131681	0.975885	1	0	0	down	cytoplasm	Putative tropomyosin alpha-3 chain-like protein
TPM4_HUMAN	27.4593	27.9915	28.0722	28.0449	0.532196	0.6129	0.585574	0.0774868	0.035505	0.0466329	0	1	1	^	cytoplasm	Tropomyosin alpha-4 chain
TRFL_HUMAN	25.5271	25.3191	24.8158	24.373	-0.208073	-0.711289	-1.15412	0.710698	0.0119606	6.10749e-05	0	-1	-1	down	secreted	Lactotransferrin
TSP1_HUMAN	28.2344	28.7912	28.5664	28.5313	0.556762	0.331988	0.296947	0.00254527	0.0989478	0.155763	1	0	0	down	secreted	Thrombospondin-1
TXND5_HUMAN	23.0033	23.1276	23.1697	22.0742	0.124295	0.166456	-0.929022	0.971275	0.935894	0.0363144	0	0	-1	^	Endoplasmic reticulum lumen	Thioredoxin domain-containing protein 5
UBC9_HUMAN	22.7168	22.5536	22.4391	21.2368	-0.163171	-0.277661	-1.47993	0.931986	0.751779	0.000963081	0	0	-1	down	cytoplasm	SUMO-conjugating enzyme UBC9
UBIQ_HUMAN	28.3796	28.5209	28.0205	27.4822	0.141239	-0.359159	-0.897424	0.934743	0.490467	0.0119257	0	0	-1	down	cytoplasm	Ubiquitin
UCHL1_HUMAN	26.2391	26.6549	26.7909	26.8401	0.415887	0.55185	0.601046	0.126342	0.0289426	0.0158866	0	1	1	up	cytoplasm	Ubiquitin carboxyl-terminal hydrolase isozyme L1
UE2NL_HUMAN	24.1942	23.927	23.4517	23.2813	-0.267227	-0.742539	-0.912927	0.635324	0.0252971	0.00828516	0	-1	-1	down	Unknown	Putative ubiquitin-conjugating enzyme E2 N-like
UK114_HUMAN	25.039	25.1674	25.1787	25.4096	0.128348	0.139664	0.370589	0.723428	0.671921	0.0442592	0	0	1	up	cytoplasm	Ribonuclease UK114
WFD12_HUMAN	24.9131	24.6255	24.4341	23.9528	-0.287572	-0.47897	-0.960282	0.643005	0.255363	0.00719042	0	0	-1	down	secreted	WAP four-disulfide core domain protein 12
